# Supplementary material for: Multifaced Role of Dual Herbal Principles Loaded-Lipid Nanocarriers in Providing High Therapeutic Efficacity
Source: Pharmaceutics. 2021 Sep 18;13(9):1511. doi: 10.3390/pharmaceutics13091511 (PMC8465057; doi:10.3390/pharmaceutics13091511)
Supplement: Supplementary file 1 [file pharmaceutics-13-01511-s001.zip]

Archive with 1 entries (1 files):
- pharmaceutics-1369014-supplementary.pdf
